# Supplementary material for: Platycodon grandiflorum Triggers Antitumor Immunity by Restricting PD-1 Expression of CD8+ T Cells in Local Tumor Microenvironment
Source: Front Pharmacol. 2022 Apr 14;13:774440. doi: 10.3389/fphar.2022.774440 (PMC9046572; doi:10.3389/fphar.2022.774440)
Supplement: Supplementary file 1 [file Table2.XLSX]

## Sheet: Sheet1
Molecule
M1	Platycoside A(名：Deapio-platycodin D2)
M2	Platycoside B
M3	Platycoside C
M4	Platycoside D
M5	Platycoside E
M6	Platycoside F
M7	Deapioplatycoside E（名：Platycoside G1）
M8	Platycoside G2
M9	Platycoside G3（名：polygalacin D3）
M10	Platycoside H
M11	Platycoside I
M12	Platycoside J
M13	Platycoside K
M14	Platycoside L
M15	Platycoside M-1
M16	Platycoside M-2
M17	Platycoside M-3
M18	Platycoside N
M19	Platycoside O
M20	Platycodin A
M21	Platycodin C
M22	Platycodin D
M23	Platycodin D2
M24	Platycodin D3
M25	Platycodin J
M26	Platycodin K
M27	Platycodin L
M28	Deapioplatycodin D2
M29	Deapioplatycodin D
M30	2‘’-O-acetyl-platycodin D2
M31	3‘’-O-acetyl-platycodin D2
M32	Deapioplatycodin D3
M33	3-O-β-D-glucopyranosyl platycodigenin methyl ester
M34	3-O-β-D-laminaribiosyl platycodigenin methyl ester
M35	3-O-β-D-gentiobiosyl platycodigenin methyl ester
M36	Polygalacin D
M37	Polygalacin D2
M38	platycodon A
M39	platycodon B
M40	Platycogenic acid A
M41	Platycogenic acid B
M42	Platycogenic acid C
M43	Platyconic acid A
M44	Platyconic acid B lactone
M45	Platyconic acid C
M46	Platyconic acid D
M47	Platyconic acid E
M48	polygalacic acid
M49	platicodigenin
M50	3''-O-acetyl platyconic acid A
M51	Deapioplatyconic acid B lactone
M52	Lobetyol
M53	Lobetyolin
M54	Spinasterol
M55	alpha-Spinasterol glucoside
M56	BETA-SITOSTEROL
M57	Betulin
M58	(1S,5R)-3,7,7-trimethylbicyclo[3.1.1]hept-3-ene
M59	2,3-dimethyl-1-pentene
M60	2-cyclopentene-1-undecanoic acid
M61	2-hydroxybicyclo[3.1.1]heptan-6-one
M62	(1R,2R,3R,5R)-5-(((1R,2R,4R,5S)-5-hydroxy-4-(hydroxymethyl)-2-(isopentylperoxy)cyclohexyl)oxy)-3-(hydroxymethyl)cyclohexane-1,2-diol
M63	1-methoxy-1,2-butadiene
M64	3'-a-O-Polygalacin D
M65	3-ethyl-cyclohexene
M66	2-O-methyl-3―O-β-D-glucopyranosyl platycogenate A
M67	2'-O-Polygalacin D
M68	2'-O-polygalacin D2
M69	3,4-Heptadiene
M70	3-ethyl-1,4-hexadiene
M71	3'-O-acetylPlatycodin D2_qt
M72	3-O-a-D-glucopyranosylplatycodigenin methyl ester_qt
M73	3-O-laminaribiosylplatycodigenin methyl ester_q
M74	3-O-laminaribiosylplatycodigenin methyl ester_qt
M75	3-O-laminaribiosylplatycodigenin methyl ester
M76	3'-O-polygalacin D
M77	3-O-β-gentiobiosyl platycodigenin methylester
M78	5-HEXENOIC ACID
M79	16-oxo-platycodin D
M80	acacetin
M81	allyloxyethylene
M82	cis-Dihydroquercetin
M83	crotonaldehyde
M84	Cyclopentenone
M85	deapio platycodin E
M86	deapio platycoside F
M87	dimethyl 2-O-methyl-3-O-a-D-glucopyranosyl platycogenate A
M88	dimethyl 3-O-a-D-glucopyranosylplatycogenate A
M89	dimethyl 3-o-β-D glucopyranosylplatycogenate A
M90	dimethyl 3-O-β-D-glucopyranosylplatycogenate A
M91	dimethyl platyconate A
M92	Flavoplatycoside
M93	Grandoside
M94	Inulin
M95	IPH
M96	ISOPROPYL FORMATE
M97	latycodigenin
M98	L-Ile
M99	Isobutenol
M100	Methy 2-O-methylPlatyconate A
M101	methyl (4aR,5R,6aR,6aS,6bR,8aR,9R,10R,11S,12aR,14bS)-5,10,11-trihydroxy-9-(hydroxymethyl)-2,2,6a,6b,9,12a-hexamethyl-1,3,4,5,6,6a,7,8,8a,10,11,12,13,14b-tetradecahydropicene-4a-carboxylate
M102	methyl (4aR,5R,6aR,6aS,6bR,8aR,10R,11S,12aR,14bS)-5,10,11-trihydroxy-9,9-bis(hydroxymethyl)-2,2,6a,6b,12a-pentamethyl-1,3,4,5,6,6a,7,8,8a,10,11,12,13,14b-tetradecahydropicene-4a-carboxylate
M103	Methyl 3-methyl-2-pentenoate
M104	methyl 3-O-β-D-glucopyranosyl polygalacate _qt
M105	methyl platyconate A
M106	methyl3-O-a-D-Glucopyranosylpolygalacate
M107	methyl3-O-a-laminaribiosylpolygalacate
M108	methylbutyl-1,2-benzenedicarboxylate
M109	nicotinic acid
M110	palmitic acid
M111	Platycodigenin
M112	platyconate A
M113	platyconate A_q
M114	Platyconic acid A Lactone
M115	Polygalacic acid
M116	robinin
M117	stearic acid
M118	stigmastenol
M119	Thiamine
M120	THZ
M121	Trochol
M122	UND
M123	vitamin c
M124	α-Spinasterol-β-D-glucoside
M125	α-Spinasterol-β-D-glucoside_qt
M126	lobetyolinin
M127	lobetyolinin_qt
M128	luteolin
M129	L-Valin
